# Supplementary material for: Lyophyllin, a Mushroom Protein from the Peptidase M35 Superfamily Is an RNA N-Glycosidase
Source: Int J Mol Sci. 2021 Oct 27;22(21):11598. doi: 10.3390/ijms222111598 (PMC8584072; doi:10.3390/ijms222111598)
Supplement: Supplementary file 1 [file ijms-22-11598-s001.zip]

Archive with 1 entries (1 files):
- ijms-1426924-supplementary.pdf
